# Supplementary material for: ﻿A new species of Chaetopelma Ausserer, 1871 (Araneae, Theraphosidae) from Iran
Source: Zookeys. 2023 Aug 8;1174:75–84. doi: 10.3897/zookeys.1174.109135 (PMC10838166; doi:10.3897/zookeys.1174.109135)
Supplement: XML Treatment for Chaetopelma [file zookeys.1174.109135-treatment1.xml]

<!DOCTYPE tp:taxon-treatment
  PUBLIC "-//TaxonX//DTD Taxonomic Treatment Publishing DTD v0 20100105//EN" "tax-treatment-NSO.dtd">
<tp:taxon-treatment xmlns:tp="http://www.plazi.org/taxpub"><tp:treatment-meta><kwd-group><label>Taxon classification</label><kwd>
                <named-content content-type="kingdom">Animalia</named-content>
              </kwd><kwd>
                <named-content content-type="order">Araneae</named-content>
              </kwd><kwd>
                <named-content content-type="family">Theraphosidae</named-content>
              </kwd></kwd-group><mixed-citation publication-type="journal"><person-group><name><surname>Zamani</surname><given-names>Alireza</given-names></name><name><surname>West</surname><given-names>Rick C.</given-names></name></person-group><article-title>﻿A new species of <italic><tp:taxon-name><tp:taxon-name-part taxon-name-part-type="genus" reg="Chaetopelma">Chaetopelma</tp:taxon-name-part></tp:taxon-name></italic> Ausserer, 1871 (<tp:taxon-name><tp:taxon-name-part taxon-name-part-type="order">Araneae</tp:taxon-name-part></tp:taxon-name>, <tp:taxon-name><tp:taxon-name-part taxon-name-part-type="family">Theraphosidae</tp:taxon-name-part></tp:taxon-name>) from Iran</article-title><source>Zookeys</source><day>08</day><month>08</month><year>2023</year><volume>1174</volume><fpage>75</fpage><lpage>84</lpage><pub-id pub-id-type="doi">10.3897/zookeys.1174.109135</pub-id></mixed-citation></tp:treatment-meta><tp:nomenclature><label>﻿Genus</label><tp:taxon-name>
              <object-id xmlns:xlink="http://www.w3.org/1999/xlink" content-type="arpha" xlink:type="simple">C26AB54F-AF5E-5361-87F6-364133BEDC47</object-id>
              <tp:taxon-name-part taxon-name-part-type="genus" reg="Chaetopelma">Chaetopelma</tp:taxon-name-part>
            </tp:taxon-name><tp:taxon-authority>Ausserer, 1871</tp:taxon-authority></tp:nomenclature><tp:treatment-sec sec-type="type species" id="SECID0EQIAC"><title>Type species.</title><p><italic><tp:taxon-name><tp:taxon-name-part taxon-name-part-type="genus" reg="Chaetopelma">Chaetopelma</tp:taxon-name-part><tp:taxon-name-part taxon-name-part-type="species" reg="aegyptiaca">aegyptiaca</tp:taxon-name-part></tp:taxon-name></italic> Ausserer, 1871 by subsequent designation of <xref ref-type="bibr" rid="B18">Simon (1892)</xref>; a junior synonym of <italic><tp:taxon-name><tp:taxon-name-part taxon-name-part-type="genus" reg="Chaetopelma">Ch.</tp:taxon-name-part><tp:taxon-name-part taxon-name-part-type="species" reg="olivaceum">olivaceum</tp:taxon-name-part></tp:taxon-name></italic> (C.L. Koch, 1842).</p></tp:treatment-sec><tp:treatment-sec sec-type="diagnosis" id="SECID0EQJAC"><title>Diagnosis and description.</title><p>See <xref ref-type="bibr" rid="B7">Guadanucci and Gallon (2008)</xref>.</p></tp:treatment-sec><tp:treatment-sec sec-type="Composition" id="SECID0E1JAC"><title>Composition.</title><p>Eight species: <italic><tp:taxon-name><tp:taxon-name-part taxon-name-part-type="genus" reg="Chaetopelma">Ch.</tp:taxon-name-part><tp:taxon-name-part taxon-name-part-type="species" reg="altugkadirorum">altugkadirorum</tp:taxon-name-part></tp:taxon-name></italic> Gallon, Gabriel &amp; Tansley, 2012 [Syria, Turkey]; <italic><tp:taxon-name><tp:taxon-name-part taxon-name-part-type="genus" reg="Chaetopelma">Ch.</tp:taxon-name-part><tp:taxon-name-part taxon-name-part-type="species" reg="concolor">concolor</tp:taxon-name-part></tp:taxon-name></italic> (Simon, 1873) [Turkey, Syria, Egypt]; <italic><tp:taxon-name><tp:taxon-name-part taxon-name-part-type="genus" reg="Chaetopelma">Ch.</tp:taxon-name-part><tp:taxon-name-part taxon-name-part-type="species" reg="karlamani">karlamani</tp:taxon-name-part></tp:taxon-name></italic> Vollmer, 1997 [Cyprus]; <italic><tp:taxon-name><tp:taxon-name-part taxon-name-part-type="genus" reg="Chaetopelma">Ch.</tp:taxon-name-part><tp:taxon-name-part taxon-name-part-type="species" reg="lymberakisi">lymberakisi</tp:taxon-name-part></tp:taxon-name></italic> Chatzaki &amp; Komnenov, 2019 [Crete]; <italic><tp:taxon-name><tp:taxon-name-part taxon-name-part-type="genus" reg="Chaetopelma">Ch.</tp:taxon-name-part><tp:taxon-name-part taxon-name-part-type="species" reg="olivaceum">olivaceum</tp:taxon-name-part></tp:taxon-name></italic> (C.L. Koch, 1842) [Sudan, Middle East]; <italic><tp:taxon-name><tp:taxon-name-part taxon-name-part-type="genus" reg="Chaetopelma">Ch.</tp:taxon-name-part><tp:taxon-name-part taxon-name-part-type="species" reg="persianum">persianum</tp:taxon-name-part></tp:taxon-name></italic> sp. nov. [Iran]; <italic><tp:taxon-name><tp:taxon-name-part taxon-name-part-type="genus" reg="Chaetopelma">Ch.</tp:taxon-name-part><tp:taxon-name-part taxon-name-part-type="species" reg="turkesi">turkesi</tp:taxon-name-part></tp:taxon-name></italic> Topçu &amp; Demircan, 2014 [Turkey]; <italic><tp:taxon-name><tp:taxon-name-part taxon-name-part-type="genus" reg="Chaetopelma">Ch.</tp:taxon-name-part><tp:taxon-name-part taxon-name-part-type="species" reg="webborum">webborum</tp:taxon-name-part></tp:taxon-name></italic> Smith, 1990 [Cameroon].</p></tp:treatment-sec><tp:treatment-sec sec-type="distribution" id="SECID0EYMAC"><title>Distribution.</title><p>Crete to northwestern Iran, southward to northern Sudan (Fig. <xref ref-type="fig" rid="F5">5</xref>). One species has been described from Cameroon, although it is clearly misplaced in <italic><tp:taxon-name><tp:taxon-name-part taxon-name-part-type="genus" reg="Chaetopelma">Chaetopelma</tp:taxon-name-part></tp:taxon-name></italic> (see ‘Discussion’).</p></tp:treatment-sec><tp:treatment-sec><!--Section generated to contain objects referenced in tp:taxon-treatment.--><fig id="F5" position="float" orientation="portrait"><object-id xmlns:xlink="http://www.w3.org/1999/xlink" content-type="doi" xlink:type="simple">10.3897/zookeys.1174.109135.figure5</object-id><object-id xmlns:xlink="http://www.w3.org/1999/xlink" content-type="arpha" xlink:type="simple">F7F14941-49FE-54BE-893C-48451D2C8FDC</object-id><label>Figure 5.</label><caption><p>Known distribution records of <italic><tp:taxon-name><tp:taxon-name-part taxon-name-part-type="genus" reg="Chaetopelma">Chaetopelma</tp:taxon-name-part></tp:taxon-name></italic> spp.: <bold>stars</bold>: <italic><tp:taxon-name><tp:taxon-name-part taxon-name-part-type="genus" reg="Chaetopelma">Ch.</tp:taxon-name-part><tp:taxon-name-part taxon-name-part-type="species" reg="altugkadirorum">altugkadirorum</tp:taxon-name-part></tp:taxon-name></italic>; <bold>squares</bold>: <italic><tp:taxon-name><tp:taxon-name-part taxon-name-part-type="genus" reg="Chaetopelma">Ch.</tp:taxon-name-part><tp:taxon-name-part taxon-name-part-type="species" reg="concolor">concolor</tp:taxon-name-part></tp:taxon-name></italic>; <bold>triangles</bold>: <italic><tp:taxon-name><tp:taxon-name-part taxon-name-part-type="genus" reg="Chaetopelma">Ch.</tp:taxon-name-part><tp:taxon-name-part taxon-name-part-type="species" reg="karlamani">karlamani</tp:taxon-name-part></tp:taxon-name></italic>; <bold>hexagons</bold>: <italic><tp:taxon-name><tp:taxon-name-part taxon-name-part-type="genus" reg="Chaetopelma">Ch.</tp:taxon-name-part><tp:taxon-name-part taxon-name-part-type="species" reg="lymberakisi">lymberakisi</tp:taxon-name-part></tp:taxon-name></italic>; <bold>circles</bold>: <italic><tp:taxon-name><tp:taxon-name-part taxon-name-part-type="genus" reg="Chaetopelma">Ch.</tp:taxon-name-part><tp:taxon-name-part taxon-name-part-type="species" reg="olivaceum">olivaceum</tp:taxon-name-part></tp:taxon-name></italic>; <bold>diamond</bold>: <italic><tp:taxon-name><tp:taxon-name-part taxon-name-part-type="genus" reg="Chaetopelma">Ch.</tp:taxon-name-part><tp:taxon-name-part taxon-name-part-type="species" reg="persianum">persianum</tp:taxon-name-part></tp:taxon-name></italic> sp. nov.; <bold>inverted triangles</bold>: <italic><tp:taxon-name><tp:taxon-name-part taxon-name-part-type="genus" reg="Chaetopelma">Ch.</tp:taxon-name-part><tp:taxon-name-part taxon-name-part-type="species" reg="turkesi">turkesi</tp:taxon-name-part></tp:taxon-name></italic>. Yellow symbols indicate the type localities. Hollow diamonds represent localities of unidentified males that most likely belong to <italic><tp:taxon-name><tp:taxon-name-part taxon-name-part-type="genus" reg="Chaetopelma">Ch.</tp:taxon-name-part><tp:taxon-name-part taxon-name-part-type="species" reg="persianum">persianum</tp:taxon-name-part></tp:taxon-name></italic> sp. nov.</p></caption><graphic xmlns:xlink="http://www.w3.org/1999/xlink" xlink:href="zookeys-1174-075_article-109135__-g005.jpg" position="float" orientation="portrait" xlink:type="simple" id="oo_890167.jpg"><uri content-type="original_file" xlink:type="simple">https://binary.pensoft.net/fig/890167</uri></graphic></fig></tp:treatment-sec><ref-list><ref id="B18"><mixed-citation xmlns:xlink="http://www.w3.org/1999/xlink" xlink:type="simple"><person-group><name name-style="western"><surname>Simon</surname><given-names>E</given-names></name></person-group> (<year>1892</year>) <source>Histoire naturelle des araignées. Deuxième édition, tome premier.</source><publisher-name>Roret</publisher-name>, <publisher-loc>Paris</publisher-loc>, <size units="page">256 pp</size>. <ext-link xlink:href="10.5962/bhl.title.51973" ext-link-type="doi" xlink:type="simple">https://doi.org/10.5962/bhl.title.51973</ext-link></mixed-citation></ref><ref id="B7"><mixed-citation xmlns:xlink="http://www.w3.org/1999/xlink" xlink:type="simple"><person-group><name name-style="western"><surname>Guadanucci</surname><given-names>JPL</given-names></name><name name-style="western"><surname>Gallon</surname><given-names>RC</given-names></name></person-group> (<year>2008</year>) <article-title>A revision of the spider genera <italic><tp:taxon-name><tp:taxon-name-part taxon-name-part-type="genus">Chaetopelma</tp:taxon-name-part></tp:taxon-name></italic> Ausserer 1871 and <italic><tp:taxon-name><tp:taxon-name-part taxon-name-part-type="genus">Nesiergus</tp:taxon-name-part></tp:taxon-name></italic> Simon 1903 (<tp:taxon-name><tp:taxon-name-part taxon-name-part-type="order">Araneae</tp:taxon-name-part></tp:taxon-name>, <tp:taxon-name><tp:taxon-name-part taxon-name-part-type="family">Theraphosidae</tp:taxon-name-part></tp:taxon-name>, <tp:taxon-name><tp:taxon-name-part taxon-name-part-type="subfamily">Ischnocolinae</tp:taxon-name-part></tp:taxon-name>).</article-title><source>Zootaxa</source><volume>1753</volume>(<issue>1</issue>): <fpage>34</fpage>–<lpage>48</lpage>. <ext-link xlink:href="10.11646/zootaxa.1753.1.2" ext-link-type="doi" xlink:type="simple">https://doi.org/10.11646/zootaxa.1753.1.2</ext-link></mixed-citation></ref></ref-list></tp:taxon-treatment>
