# Supplementary material for: ﻿A new species of Chaetopelma Ausserer, 1871 (Araneae, Theraphosidae) from Iran
Source: Zookeys. 2023 Aug 8;1174:75–84. doi: 10.3897/zookeys.1174.109135 (PMC10838166; doi:10.3897/zookeys.1174.109135)
Supplement: XML Treatment for Chaetopelma persianum [file zookeys.1174.109135-treatment2.xml]

<!DOCTYPE tp:taxon-treatment
  PUBLIC "-//TaxonX//DTD Taxonomic Treatment Publishing DTD v0 20100105//EN" "tax-treatment-NSO.dtd">
<tp:taxon-treatment xmlns:tp="http://www.plazi.org/taxpub"><tp:treatment-meta><kwd-group><label>Taxon classification</label><kwd>
                <named-content content-type="kingdom">Animalia</named-content>
              </kwd><kwd>
                <named-content content-type="order">Araneae</named-content>
              </kwd><kwd>
                <named-content content-type="family">Theraphosidae</named-content>
              </kwd></kwd-group><mixed-citation publication-type="journal"><person-group><name><surname>Zamani</surname><given-names>Alireza</given-names></name><name><surname>West</surname><given-names>Rick C.</given-names></name></person-group><article-title>﻿A new species of <italic><tp:taxon-name><tp:taxon-name-part taxon-name-part-type="genus" reg="Chaetopelma">Chaetopelma</tp:taxon-name-part></tp:taxon-name></italic> Ausserer, 1871 (<tp:taxon-name><tp:taxon-name-part taxon-name-part-type="order">Araneae</tp:taxon-name-part></tp:taxon-name>, <tp:taxon-name><tp:taxon-name-part taxon-name-part-type="family">Theraphosidae</tp:taxon-name-part></tp:taxon-name>) from Iran</article-title><source>Zookeys</source><day>08</day><month>08</month><year>2023</year><volume>1174</volume><fpage>75</fpage><lpage>84</lpage><pub-id pub-id-type="doi">10.3897/zookeys.1174.109135</pub-id></mixed-citation></tp:treatment-meta><tp:nomenclature><label>﻿</label><tp:taxon-name>
              <object-id xmlns:xlink="http://www.w3.org/1999/xlink" content-type="arpha" xlink:type="simple">84D81DC8-3CB2-54A7-BFD9-CA19952E11F8</object-id>
              <tp:taxon-name-part taxon-name-part-type="genus" reg="Chaetopelma">Chaetopelma</tp:taxon-name-part>
              <tp:taxon-name-part taxon-name-part-type="species" reg="persianum">persianum</tp:taxon-name-part>
              <object-id xmlns:xlink="http://www.w3.org/1999/xlink" content-type="zoobank" xlink:type="simple">https://zoobank.org/2B8D36E7-CAC9-407E-B99D-1F637BB03A9C</object-id>
            </tp:taxon-name><tp:taxon-status xmlns:xlink="http://www.w3.org/1999/xlink" xlink:type="simple">sp. nov.</tp:taxon-status><xref ref-type="fig" rid="F1">Figs 1A–E</xref><xref ref-type="fig" rid="F2">, 2A, B</xref><xref ref-type="fig" rid="F3">, 3A–C</xref></tp:nomenclature><tp:treatment-sec sec-type="type material" id="SECID0E5OAC"><title>Type material.</title><p><bold><italic>Holotype</italic></bold> ♀ (<named-content xmlns:xlink="http://www.w3.org/1999/xlink" content-type="dwc:institutional_code" xlink:title="Zoological Museum of the University of Turku, Finland" xlink:href="http://grbio.org/institution/university-turku" xlink:type="simple">ZMUT</named-content>), Iran: <italic>West Azerbaijan Province</italic>: surroundings of Mahabad, 2065 m, 26.08.2022 (A.H. Aghaei, M. Gavahyan).</p></tp:treatment-sec><tp:treatment-sec sec-type="etymology" id="SECID0EQPAC"><title>Etymology.</title><p>The specific epithet of the new species refers to its type locality in Iran, which was historically known as Persia.</p></tp:treatment-sec><tp:treatment-sec sec-type="Common name" id="SECID0EVPAC"><title>Common name.</title><p>We propose “Persian Gold Tarantula” (in Persian: Tārāntulā-ye Talā-ye Pārsi; تارانتولای طلای پارسی) as a common name.</p></tp:treatment-sec><tp:treatment-sec sec-type="diagnosis" id="SECID0E1PAC"><title>Diagnosis.</title><p>The new species can be readily distinguished from <italic><tp:taxon-name><tp:taxon-name-part taxon-name-part-type="genus" reg="Chaetopelma">Ch.</tp:taxon-name-part><tp:taxon-name-part taxon-name-part-type="species" reg="concolor">concolor</tp:taxon-name-part></tp:taxon-name></italic>, <italic><tp:taxon-name><tp:taxon-name-part taxon-name-part-type="genus" reg="Chaetopelma">Ch.</tp:taxon-name-part><tp:taxon-name-part taxon-name-part-type="species" reg="karlamani">karlamani</tp:taxon-name-part></tp:taxon-name></italic>, and <italic><tp:taxon-name><tp:taxon-name-part taxon-name-part-type="genus" reg="Chaetopelma">Ch.</tp:taxon-name-part><tp:taxon-name-part taxon-name-part-type="species" reg="turkesi">turkesi</tp:taxon-name-part></tp:taxon-name></italic> by the bilobed apical portion of its receptacles (vs apical portion with a single lobe; cf. Fig. <xref ref-type="fig" rid="F2">2A</xref> with <xref ref-type="bibr" rid="B4">Chatzaki and Komnenov 2019</xref>: fig. 4C–F and <xref ref-type="bibr" rid="B22">Topçu and Demircan 2014</xref>: fig. 2K), in addition to being considerably larger in total body length (36.6 vs 20.5–23.5). It differs from <italic><tp:taxon-name><tp:taxon-name-part taxon-name-part-type="genus" reg="Chaetopelma">Ch.</tp:taxon-name-part><tp:taxon-name-part taxon-name-part-type="species" reg="altugkadirorum">altugkadirorum</tp:taxon-name-part></tp:taxon-name></italic>, <italic><tp:taxon-name><tp:taxon-name-part taxon-name-part-type="genus" reg="Chaetopelma">Ch.</tp:taxon-name-part><tp:taxon-name-part taxon-name-part-type="species" reg="lymberakisi">lymberakisi</tp:taxon-name-part></tp:taxon-name></italic>, and <italic><tp:taxon-name><tp:taxon-name-part taxon-name-part-type="genus" reg="Chaetopelma">Ch.</tp:taxon-name-part><tp:taxon-name-part taxon-name-part-type="species" reg="olivaceum">olivaceum</tp:taxon-name-part></tp:taxon-name></italic> by having tubular, more elongated receptacular lobes (vs either globular, or noticeably shorter; cf. Fig. <xref ref-type="fig" rid="F2">2A</xref> with <xref ref-type="bibr" rid="B4">Chatzaki and Komnenov 2019</xref>: figs 4A, B, 5A–D). It can be further diagnosed from the widely distributed <italic><tp:taxon-name><tp:taxon-name-part taxon-name-part-type="genus" reg="Chaetopelma">Ch.</tp:taxon-name-part><tp:taxon-name-part taxon-name-part-type="species" reg="olivaceum">olivaceum</tp:taxon-name-part></tp:taxon-name></italic> by having shorter and less divergent receptacles (vs longer and strongly diverging posteriorly).</p></tp:treatment-sec><tp:treatment-sec sec-type="description" id="SECID0ECDAE"><title>Description.</title><p><bold>Female.</bold> Habitus as in Figs <xref ref-type="fig" rid="F1">1A–D</xref>, <xref ref-type="fig" rid="F3">3A–C</xref>. Total length 36.6. Carapace 13.75 long, 13.15 wide. Eye tubercle as in Fig. <xref ref-type="fig" rid="F1">1E</xref>. Eye diameters and interdistances: <abbrev xmlns:xlink="http://www.w3.org/1999/xlink" xlink:title="anterior lateral eye" id="ABBRID0EWDAE" xlink:type="simple">ALE</abbrev>: 0.42, <abbrev xmlns:xlink="http://www.w3.org/1999/xlink" xlink:title="anterior median eye" id="ABBRID0E1DAE" xlink:type="simple">AME</abbrev>: 0.25 (0.41), <abbrev xmlns:xlink="http://www.w3.org/1999/xlink" xlink:title="posterior lateral eye" id="ABBRID0E5DAE" xlink:type="simple">PLE</abbrev>: 0.41, <abbrev xmlns:xlink="http://www.w3.org/1999/xlink" xlink:title="posterior median eye" id="ABBRID0ECEAE" xlink:type="simple">PME</abbrev>: 0.38, <abbrev xmlns:xlink="http://www.w3.org/1999/xlink" xlink:title="anterior median eye" id="ABBRID0EGEAE" xlink:type="simple">AME</abbrev>–<abbrev xmlns:xlink="http://www.w3.org/1999/xlink" xlink:title="anterior median eye" id="ABBRID0EKEAE" xlink:type="simple">AME</abbrev>: 0.45 (0.35), <abbrev xmlns:xlink="http://www.w3.org/1999/xlink" xlink:title="posterior median eye" id="ABBRID0EOEAE" xlink:type="simple">PME</abbrev>–<abbrev xmlns:xlink="http://www.w3.org/1999/xlink" xlink:title="posterior median eye" id="ABBRID0ESEAE" xlink:type="simple">PME</abbrev>: 0.81. Each cheliceral furrow with 14 promarginal teeth and 12 mesobasal denticles. Labium with 73 cuspules; 1.98 long, 2.78 wide. Sternum 6.43 long, 6.30 wide. Each maxilla with ca 140 cuspules; 4.60 long, 3.05 wide; with distinct anterior lobe.</p><fig id="F1" position="float" orientation="portrait"><object-id xmlns:xlink="http://www.w3.org/1999/xlink" content-type="doi" xlink:type="simple">10.3897/zookeys.1174.109135.figure1</object-id><object-id xmlns:xlink="http://www.w3.org/1999/xlink" content-type="arpha" xlink:type="simple">0DA6BDEF-A96E-5AEF-8CC6-C5A19EB4AC94</object-id><label>Figure 1.</label><caption><p>Female (holotype) of <italic><tp:taxon-name><tp:taxon-name-part taxon-name-part-type="genus" reg="Chaetopelma">Chaetopelma</tp:taxon-name-part><tp:taxon-name-part taxon-name-part-type="species" reg="persianum">persianum</tp:taxon-name-part></tp:taxon-name></italic> sp. nov. <bold>A, C</bold> cephalothorax, dorsal and ventral views <bold>B, D</bold> abdomen, dorsal and ventral views <bold>E</bold> eye tubercle, dorsal view.</p></caption><graphic xmlns:xlink="http://www.w3.org/1999/xlink" xlink:href="zookeys-1174-075_article-109135__-g001.jpg" position="float" orientation="portrait" xlink:type="simple" id="oo_890163.jpg"><uri content-type="original_file" xlink:type="simple">https://binary.pensoft.net/fig/890163</uri></graphic></fig><fig id="F2" position="float" orientation="portrait"><object-id xmlns:xlink="http://www.w3.org/1999/xlink" content-type="doi" xlink:type="simple">10.3897/zookeys.1174.109135.figure2</object-id><object-id xmlns:xlink="http://www.w3.org/1999/xlink" content-type="arpha" xlink:type="simple">E0E25A5C-07C3-5A6F-9FE3-D71C057B2A38</object-id><label>Figure 2.</label><caption><p>Female (holotype) of <italic><tp:taxon-name><tp:taxon-name-part taxon-name-part-type="genus" reg="Chaetopelma">Chaetopelma</tp:taxon-name-part><tp:taxon-name-part taxon-name-part-type="species" reg="persianum">persianum</tp:taxon-name-part></tp:taxon-name></italic> sp. nov., receptacles <bold>A</bold> dorsal view <bold>B</bold> line drawing, dorsal view. <bold>B</bold> by Mahla Pourcheraghi.</p></caption><graphic xmlns:xlink="http://www.w3.org/1999/xlink" xlink:href="zookeys-1174-075_article-109135__-g002.jpg" position="float" orientation="portrait" xlink:type="simple" id="oo_890164.jpg"><uri content-type="original_file" xlink:type="simple">https://binary.pensoft.net/fig/890164</uri></graphic></fig><fig id="F3" position="float" orientation="portrait"><object-id xmlns:xlink="http://www.w3.org/1999/xlink" content-type="doi" xlink:type="simple">10.3897/zookeys.1174.109135.figure3</object-id><object-id xmlns:xlink="http://www.w3.org/1999/xlink" content-type="arpha" xlink:type="simple">54B81BBC-9260-5286-BA34-10D9EA692CC7</object-id><label>Figure 3.</label><caption><p>Female (holotype) of <italic><tp:taxon-name><tp:taxon-name-part taxon-name-part-type="genus" reg="Chaetopelma">Chaetopelma</tp:taxon-name-part><tp:taxon-name-part taxon-name-part-type="species" reg="persianum">persianum</tp:taxon-name-part></tp:taxon-name></italic> sp. nov. (<bold>A–C</bold>; <bold>A, B</bold> in defensive posture), and unidentified males of <italic><tp:taxon-name><tp:taxon-name-part taxon-name-part-type="genus" reg="Chaetopelma">Chaetopelma</tp:taxon-name-part></tp:taxon-name></italic> from Sardasht, Iran (<bold>D</bold>) and Sulaymaniyah, Iraq (<bold>E</bold>). <bold>A–C</bold> by Kari Kaunisto <bold>D</bold> by Shaton Khezrpour <bold>E</bold> by Christian Langner.</p></caption><graphic xmlns:xlink="http://www.w3.org/1999/xlink" xlink:href="zookeys-1174-075_article-109135__-g003.jpg" position="float" orientation="portrait" xlink:type="simple" id="oo_890165.jpg"><uri content-type="original_file" xlink:type="simple">https://binary.pensoft.net/fig/890165</uri></graphic></fig><p>Colour in life (Fig. <xref ref-type="fig" rid="F3">3A–C</xref>): overall body and legs covered in dark brown pubescent pile setae, darker ventrally; carapace with woolly, silvery, golden pubescence; chelicerae with pale golden pile setae; labium and maxillae reddish brown; prolateral setal fringe of maxillae and along cheliceral furrows reddish; legs and abdomen covered with long scattered pale golden guard setae; book lungs light brown; spinnerets uniformly dark brown; scopulae with metallic blue-green iridescence caused by refracted light.</p><p>Colour in alcohol (Fig. <xref ref-type="fig" rid="F1">1A–C</xref>): overall as in live specimen, except for: darker and more prominent background color of body and legs; sternum, labium and maxillae more reddish; patellae with reddish brown stripes; book lungs yellowish brown.</p><p>Measurements of palp and legs: <bold>palp</bold>: 22.9 (8.0, 5.1, 5.5, —, 4.3), <bold>I</bold>: 36.35 (10.9, 7.0, 7.8, 6.4, 4.25), <bold>II</bold>: 33.5 (9.95, 6.05, 6.7, 5.95, 4.85), <bold>III</bold>: 31.0 (8.7, 5.8, 5.2, 6.85, 4.45), <bold>IV</bold>: 39.1 (10.75, 6.4, 7.95, 8.5, 5.5). Spination: <bold>palp</bold>: <abbrev xmlns:xlink="http://www.w3.org/1999/xlink" xlink:title="tibia" id="ABBRID0EZIAE" xlink:type="simple">Ti</abbrev>: 1pl, 3v. <bold>I</bold>: <abbrev xmlns:xlink="http://www.w3.org/1999/xlink" xlink:title="tibia" id="ABBRID0E6IAE" xlink:type="simple">Ti</abbrev>: 2v; <abbrev xmlns:xlink="http://www.w3.org/1999/xlink" xlink:title="metatarsus" id="ABBRID0EDJAE" xlink:type="simple">Mt</abbrev>: 1v. <bold>II</bold>: <abbrev xmlns:xlink="http://www.w3.org/1999/xlink" xlink:title="tibia" id="ABBRID0EJJAE" xlink:type="simple">Ti</abbrev>: 2v. <bold>III</bold>: <abbrev xmlns:xlink="http://www.w3.org/1999/xlink" xlink:title="tibia" id="ABBRID0EPJAE" xlink:type="simple">Ti</abbrev>: 4v; <abbrev xmlns:xlink="http://www.w3.org/1999/xlink" xlink:title="metatarsus" id="ABBRID0ETJAE" xlink:type="simple">Mt</abbrev>: 1pl, 1rl, 4v. <bold>IV</bold>: <abbrev xmlns:xlink="http://www.w3.org/1999/xlink" xlink:title="tibia" id="ABBRID0EZJAE" xlink:type="simple">Ti</abbrev>: 4v; <abbrev xmlns:xlink="http://www.w3.org/1999/xlink" xlink:title="metatarsus" id="ABBRID0E4JAE" xlink:type="simple">Mt</abbrev>: 1pl, 2rl, 6v. Scopulae: on metatarsi I and II very dense and covering ca 4/5, less dense on III and IV and covering distal 1/3 and 1/4, respectively; on tarsus I entire, on II–IV divided by longitudinal row of thick setae.</p><p>Spinnerets: <abbrev xmlns:xlink="http://www.w3.org/1999/xlink" xlink:title="posterior lateral spinneret" id="ABBRID0EDKAE" xlink:type="simple">PLS</abbrev>: basal article: 2.95 long, median article: 2.12 long, apical article: 2.82 long, digitiform. <abbrev xmlns:xlink="http://www.w3.org/1999/xlink" xlink:title="posterior median spinneret" id="ABBRID0EHKAE" xlink:type="simple">PMS</abbrev>: 1.80 long.</p><p>Endogyne as in Fig. <xref ref-type="fig" rid="F2">2A, B</xref>; receptacles paired, long, slightly diverging, and basally jointed; receptacles narrowing noticeably towards apex, each bearing two long tubular apical lobes; pore glands present all over receptacles, denser on lobes.</p><p><bold>Male.</bold> Unknown.</p></tp:treatment-sec><tp:treatment-sec sec-type="ecology" id="SECID0EVKAE"><title>Ecology.</title><p>An obligate burrowing species that inhabits high elevations in well-vegetated mountainous regions of the northern Zagros Mountains (Fig. <xref ref-type="fig" rid="F4">4A</xref>). The holotype was collected in a self-made ground burrow constructed on sloped rocky ground, amidst sparse low vegetation and grasses. The burrow entrance comprised a low silk collar mixed with surrounding soil and debris (Fig. <xref ref-type="fig" rid="F4">4B, C</xref>). Specifics regarding the burrow’s interior are lacking due to the use of water to extract the specimen. The rainy season spans from October to late May, with surface temperatures ranging from −8 to 14 °C. The dry season extends from June to late September, with surface temperatures ranging from 6 to 31 °C. A male was observed in the type locality in May, suggesting that the breeding season occurs towards the end of the rainy season.</p><fig id="F4" position="float" orientation="portrait"><object-id xmlns:xlink="http://www.w3.org/1999/xlink" content-type="doi" xlink:type="simple">10.3897/zookeys.1174.109135.figure4</object-id><object-id xmlns:xlink="http://www.w3.org/1999/xlink" content-type="arpha" xlink:type="simple">4072B2E1-10E3-5F59-806F-9B6BC218F80C</object-id><label>Figure 4.</label><caption><p>Habitat (<bold>A</bold>) and burrow (<bold>B</bold>, <bold>C</bold>) of <italic><tp:taxon-name><tp:taxon-name-part taxon-name-part-type="genus" reg="Chaetopelma">Chaetopelma</tp:taxon-name-part><tp:taxon-name-part taxon-name-part-type="species" reg="persianum">persianum</tp:taxon-name-part></tp:taxon-name></italic> sp. nov. in West Azerbaijan Province, Iran. The arrow in <bold>B</bold> indicates the location of the burrow. Photos by Amir Hossein Aghaei.</p></caption><graphic xmlns:xlink="http://www.w3.org/1999/xlink" xlink:href="zookeys-1174-075_article-109135__-g004.jpg" position="float" orientation="portrait" xlink:type="simple" id="oo_890166.jpg"><uri content-type="original_file" xlink:type="simple">https://binary.pensoft.net/fig/890166</uri></graphic></fig></tp:treatment-sec><tp:treatment-sec sec-type="distribution" id="SECID0EDMAE"><title>Distribution.</title><p>Currently, this species is confidently known only from the type locality, which extends the known range of the genus approximately 350 km eastwards (Fig. <xref ref-type="fig" rid="F5">5</xref>). Two males of <italic><tp:taxon-name><tp:taxon-name-part taxon-name-part-type="genus" reg="Chaetopelma">Chaetopelma</tp:taxon-name-part></tp:taxon-name></italic> have been photographed in localities very close to the type locality of the new species (Fig. <xref ref-type="fig" rid="F5">5</xref>): one male in Sardasht, West Azerbaijan Province, Iran (Fig. <xref ref-type="fig" rid="F3">3D</xref>), and the other in the surroundings of Sulaymaniyah in Iraq (Fig. <xref ref-type="fig" rid="F3">3E</xref>). It is highly likely that both males belong to <italic><tp:taxon-name><tp:taxon-name-part taxon-name-part-type="genus" reg="Chaetopelma">Ch.</tp:taxon-name-part><tp:taxon-name-part taxon-name-part-type="species" reg="persianum">persianum</tp:taxon-name-part></tp:taxon-name></italic> sp. nov., although further study of collected material from both sexes is necessary to verify this.</p><fig id="F5" position="float" orientation="portrait"><object-id xmlns:xlink="http://www.w3.org/1999/xlink" content-type="doi" xlink:type="simple">10.3897/zookeys.1174.109135.figure5</object-id><object-id xmlns:xlink="http://www.w3.org/1999/xlink" content-type="arpha" xlink:type="simple">F7F14941-49FE-54BE-893C-48451D2C8FDC</object-id><label>Figure 5.</label><caption><p>Known distribution records of <italic><tp:taxon-name><tp:taxon-name-part taxon-name-part-type="genus" reg="Chaetopelma">Chaetopelma</tp:taxon-name-part></tp:taxon-name></italic> spp.: <bold>stars</bold>: <italic><tp:taxon-name><tp:taxon-name-part taxon-name-part-type="genus" reg="Chaetopelma">Ch.</tp:taxon-name-part><tp:taxon-name-part taxon-name-part-type="species" reg="altugkadirorum">altugkadirorum</tp:taxon-name-part></tp:taxon-name></italic>; <bold>squares</bold>: <italic><tp:taxon-name><tp:taxon-name-part taxon-name-part-type="genus" reg="Chaetopelma">Ch.</tp:taxon-name-part><tp:taxon-name-part taxon-name-part-type="species" reg="concolor">concolor</tp:taxon-name-part></tp:taxon-name></italic>; <bold>triangles</bold>: <italic><tp:taxon-name><tp:taxon-name-part taxon-name-part-type="genus" reg="Chaetopelma">Ch.</tp:taxon-name-part><tp:taxon-name-part taxon-name-part-type="species" reg="karlamani">karlamani</tp:taxon-name-part></tp:taxon-name></italic>; <bold>hexagons</bold>: <italic><tp:taxon-name><tp:taxon-name-part taxon-name-part-type="genus" reg="Chaetopelma">Ch.</tp:taxon-name-part><tp:taxon-name-part taxon-name-part-type="species" reg="lymberakisi">lymberakisi</tp:taxon-name-part></tp:taxon-name></italic>; <bold>circles</bold>: <italic><tp:taxon-name><tp:taxon-name-part taxon-name-part-type="genus" reg="Chaetopelma">Ch.</tp:taxon-name-part><tp:taxon-name-part taxon-name-part-type="species" reg="olivaceum">olivaceum</tp:taxon-name-part></tp:taxon-name></italic>; <bold>diamond</bold>: <italic><tp:taxon-name><tp:taxon-name-part taxon-name-part-type="genus" reg="Chaetopelma">Ch.</tp:taxon-name-part><tp:taxon-name-part taxon-name-part-type="species" reg="persianum">persianum</tp:taxon-name-part></tp:taxon-name></italic> sp. nov.; <bold>inverted triangles</bold>: <italic><tp:taxon-name><tp:taxon-name-part taxon-name-part-type="genus" reg="Chaetopelma">Ch.</tp:taxon-name-part><tp:taxon-name-part taxon-name-part-type="species" reg="turkesi">turkesi</tp:taxon-name-part></tp:taxon-name></italic>. Yellow symbols indicate the type localities. Hollow diamonds represent localities of unidentified males that most likely belong to <italic><tp:taxon-name><tp:taxon-name-part taxon-name-part-type="genus" reg="Chaetopelma">Ch.</tp:taxon-name-part><tp:taxon-name-part taxon-name-part-type="species" reg="persianum">persianum</tp:taxon-name-part></tp:taxon-name></italic> sp. nov.</p></caption><graphic xmlns:xlink="http://www.w3.org/1999/xlink" xlink:href="zookeys-1174-075_article-109135__-g005.jpg" position="float" orientation="portrait" xlink:type="simple" id="oo_890167.jpg"><uri content-type="original_file" xlink:type="simple">https://binary.pensoft.net/fig/890167</uri></graphic></fig></tp:treatment-sec><ref-list><ref id="B4"><mixed-citation xmlns:xlink="http://www.w3.org/1999/xlink" xlink:type="simple"><person-group><name name-style="western"><surname>Chatzaki</surname><given-names>M</given-names></name><name name-style="western"><surname>Komnenov</surname><given-names>M</given-names></name></person-group> (<year>2019</year>) <article-title>Description of a new <italic><tp:taxon-name><tp:taxon-name-part taxon-name-part-type="genus">Chaetopelma</tp:taxon-name-part></tp:taxon-name></italic> (<tp:taxon-name><tp:taxon-name-part taxon-name-part-type="order">Araneae</tp:taxon-name-part></tp:taxon-name>, <tp:taxon-name><tp:taxon-name-part taxon-name-part-type="family">Theraphosidae</tp:taxon-name-part></tp:taxon-name>) species from Crete and a re-description of <italic><tp:taxon-name><tp:taxon-name-part taxon-name-part-type="genus">Macrothele</tp:taxon-name-part><tp:taxon-name-part taxon-name-part-type="species">cretica</tp:taxon-name-part></tp:taxon-name></italic> Kulczyński, 1903 (<tp:taxon-name><tp:taxon-name-part taxon-name-part-type="order">Araneae</tp:taxon-name-part></tp:taxon-name>, <tp:taxon-name><tp:taxon-name-part taxon-name-part-type="family">Macrothelidae</tp:taxon-name-part></tp:taxon-name>).</article-title><source>Zootaxa</source><volume>4544</volume>(<issue>2</issue>): <fpage>269</fpage>–<lpage>284</lpage>. <ext-link xlink:href="10.11646/zootaxa.4544.2.7" ext-link-type="doi" xlink:type="simple">https://doi.org/10.11646/zootaxa.4544.2.7</ext-link></mixed-citation></ref><ref id="B22"><mixed-citation xmlns:xlink="http://www.w3.org/1999/xlink" xlink:type="simple"><person-group><name name-style="western"><surname>Topçu</surname><given-names>A</given-names></name><name name-style="western"><surname>Demircan</surname><given-names>N</given-names></name></person-group> (<year>2014</year>) <article-title>A new species of the genus <italic><tp:taxon-name><tp:taxon-name-part taxon-name-part-type="genus">Chaetopelma</tp:taxon-name-part></tp:taxon-name></italic> Ausserer, 1871 (<tp:taxon-name><tp:taxon-name-part taxon-name-part-type="order">Araneae</tp:taxon-name-part></tp:taxon-name>: <tp:taxon-name><tp:taxon-name-part taxon-name-part-type="family">Theraphosidae</tp:taxon-name-part></tp:taxon-name>) from Turkey.</article-title><source>Zoology in the Middle East</source><volume>60</volume>(<issue>3</issue>): <fpage>267</fpage>–<lpage>271</lpage>. <ext-link xlink:href="10.1080/09397140.2014.939816" ext-link-type="doi" xlink:type="simple">https://doi.org/10.1080/09397140.2014.939816</ext-link></mixed-citation></ref></ref-list></tp:taxon-treatment>
